# Supplementary material for: FAM20B-Catalyzed Glycosylation Regulates the Chondrogenic and Osteogenic Differentiation of the Embryonic Condyle by Controlling IHH Diffusion and Release
Source: Int J Mol Sci. 2025 Apr 24;26(9):4033. doi: 10.3390/ijms26094033 (PMC12071210; doi:10.3390/ijms26094033)
Supplement: Supplementary file 1 [file ijms-26-04033-s001.zip]

Archive with 1 entries (1 files):
- ijms-3512923-supplementary.pdf
